# Supplementary material for: Phenylalanine Increases the Production of Antioxidant Phenolic Acids in Ginkgo biloba Cell Cultures
Source: Molecules. 2021 Aug 17;26(16):4965. doi: 10.3390/molecules26164965 (PMC8400538; doi:10.3390/molecules26164965)
Supplement: Supplementary file 1 [file molecules-26-04965-s001.zip]

Archive with 1 entries (1 files):
- molecules-1323042-supplementary.pdf
